# Supplementary material for: Antiviral Effect of Ginsenosides rk1 against Influenza a Virus Infection by Targeting the Hemagglutinin 1-Mediated Virus Attachment
Source: Int J Mol Sci. 2023 Mar 4;24(5):4967. doi: 10.3390/ijms24054967 (PMC10003360; doi:10.3390/ijms24054967)
Supplement: Supplementary file 1 [file ijms-24-04967-s001.zip]

Archive with 1 entries (1 files):
- ijms-2210911-supplementary.pdf
